# Supplementary material for: NFAT5/TonEBP Limits Pulmonary Vascular Resistance in the Hypoxic Lung by Controlling Mitochondrial Reactive Oxygen Species Generation in Arterial Smooth Muscle Cells
Source: Cells. 2021 Nov 24;10(12):3293. doi: 10.3390/cells10123293 (PMC8699676; doi:10.3390/cells10123293)
Supplement: Supplementary file 1 [file cells-10-03293-s001.zip]

Archive with 1 entries (1 files):
- cells-1448758-supplementary.pdf
